# Supplementary material for: Unveiling the Assembly of Neutral Marine Polysaccharides into Electrostatic-Driven Layer-by-Layer Bioassemblies by Chemical Functionalization
Source: Mar Drugs. 2023 Jan 27;21(2):92. doi: 10.3390/md21020092 (PMC9964173; doi:10.3390/md21020092)
Supplement: Supplementary file 1 [file marinedrugs-21-00092-s001.zip]

Archive with 1 entries (1 files):
- marinedrugs-2101364-supplementary.pdf
